# Supplementary material for: Vesicle-mediated transport-related genes are prognostic predictors and are associated with tumor immunity in lung adenocarcinoma
Source: Front Immunol. 2022 Nov 29;13:1034992. doi: 10.3389/fimmu.2022.1034992 (PMC9745133; doi:10.3389/fimmu.2022.1034992)
Supplement: Supplementary Table 1 — Clinical data for all LUAD patients were obtained from the TCGA database. [file Table_1.xlsx]

## Sheet: Sheet1
samples	os_status	os_time	Age	Gender	Stage	Risk
TCGA-49-AARQ	0	6732	41	FEMALE	Stage I/II	2.57591
TCGA-50-6673	1	22	84	FEMALE	Stage I/II	3.06039
TCGA-69-7980	0	411	70	FEMALE	Stage I/II	2.79977
TCGA-97-8552	0	626	55	FEMALE	Stage I/II	2.36323
TCGA-L4-A4E5	0	578	48	FEMALE	Stage I/II	2.95806
TCGA-05-4389	0	1369	70	MALE	Stage I/II	2.77686
TCGA-35-4122	0	225	69	MALE	Stage I/II	2.77899
TCGA-35-4123	0	182	38	MALE	Stage I/II	3.38139
TCGA-38-7271	1	800	72	FEMALE	Stage I/II	2.57574
TCGA-44-2655	0	1324	65	FEMALE	Stage I/II	2.86306
TCGA-44-2661	0	1159	69	FEMALE	Stage I/II	2.53915
TCGA-44-3398	0	1163	77	FEMALE	Stage I/II	2.76207
TCGA-44-3918	0	1036	60	FEMALE	Stage I/II	2.57467
TCGA-44-3919	1	1026	71	FEMALE	Stage I/II	3.11493
TCGA-44-5645	0	852	61	FEMALE	Stage I/II	2.43898
TCGA-44-6145	0	595	62	FEMALE	Stage I/II	3.24437
TCGA-44-6147	0	845	67	FEMALE	Stage I/II	2.50262
TCGA-44-6148	0	704	60	MALE	Stage I/II	2.34843
TCGA-44-6776	0	2616	60	FEMALE	Stage I/II	2.86931
TCGA-44-6778	0	1864	59	MALE	Stage I/II	2.54842
TCGA-44-7659	0	691	70	MALE	Stage I/II	2.74317
TCGA-44-7672	0	719	52	FEMALE	Stage I/II	3.17007
TCGA-44-A47G	0	351	73	FEMALE	Stage I/II	2.85969
TCGA-44-A4SS	0	415	73	MALE	Stage I/II	3.02211
TCGA-44-A4SU	1	409	67	FEMALE	Stage I/II	2.91204
TCGA-49-4486	1	2318	72	MALE	Stage I/II	2.44916
TCGA-49-4487	1	855	72	FEMALE	Stage I/II	3.33393
TCGA-49-4488	1	869	74	FEMALE	Stage I/II	2.95798
TCGA-49-4514	0	1700	79	FEMALE	Stage I/II	2.47047
TCGA-49-AAR0	0	4765	57	MALE	Stage I/II	2.63252
TCGA-49-AARE	1	1229	51	FEMALE	Stage I/II	2.75801
TCGA-49-AARN	1	1135	56	FEMALE	Stage I/II	3.03661
TCGA-49-AARO	0	3759	39	FEMALE	Stage I/II	2.93106
TCGA-49-AARR	0	4992	68	MALE	Stage I/II	2.41743
TCGA-4B-A93V	1	300	52	FEMALE	Stage I/II	3.00301
TCGA-50-5049	0	3094	70	MALE	Stage I/II	2.73827
TCGA-50-5935	1	653	86	FEMALE	Stage I/II	3.00936
TCGA-50-5942	0	1847	67	FEMALE	Stage I/II	2.63061
TCGA-50-5944	0	1750	69	FEMALE	Stage I/II	2.74957
TCGA-50-5946	0	1617	62	MALE	Stage I/II	3.31664
TCGA-50-7109	1	308	60	MALE	Stage I/II	3.36458
TCGA-50-8457	0	1125	63	FEMALE	Stage I/II	2.64397
TCGA-50-8460	0	829	74	MALE	Stage I/II	3.05228
TCGA-55-1592	1	701	65	MALE	Stage I/II	2.93307
TCGA-55-6543	0	435	60	FEMALE	Stage I/II	2.99369
TCGA-55-6980	0	2109	56	MALE	Stage I/II	2.97226
TCGA-55-6987	0	2137	77	MALE	Stage I/II	3.09144
TCGA-55-7281	0	872	70	FEMALE	Stage I/II	2.68273
TCGA-55-7570	0	824	60	MALE	Stage I/II	3.02925
TCGA-55-7573	0	487	72	FEMALE	Stage I/II	2.87638
TCGA-55-7725	0	442	68	FEMALE	Stage I/II	2.60471
TCGA-55-7726	0	652	72	FEMALE	Stage I/II	3.2243
TCGA-55-7903	0	567	64	MALE	Stage I/II	3.0158
TCGA-55-7911	0	537	70	FEMALE	Stage I/II	2.97175
TCGA-55-7913	1	561	61	FEMALE	Stage I/II	3.37623
TCGA-55-7995	0	889	73	FEMALE	Stage I/II	3.17755
TCGA-55-8085	0	904	64	MALE	Stage I/II	3.20621
TCGA-55-8089	1	702	56	MALE	Stage I/II	3.27626
TCGA-55-8090	1	598	80	MALE	Stage I/II	3.13404
TCGA-55-8097	0	476	60	FEMALE	Stage I/II	2.51619
TCGA-55-8203	0	547	69	FEMALE	Stage I/II	3.00274
TCGA-55-8206	0	888	56	MALE	Stage I/II	2.58665
TCGA-55-8208	0	674	73	FEMALE	Stage I/II	2.85911
TCGA-55-8299	1	469	61	FEMALE	Stage I/II	3.36367
TCGA-55-8507	0	418	53	MALE	Stage I/II	2.93106
TCGA-55-8621	0	515	75	FEMALE	Stage I/II	2.61556
TCGA-55-A491	0	626	81	FEMALE	Stage I/II	2.85423
TCGA-55-A492	0	596	70	FEMALE	Stage I/II	2.4506
TCGA-55-A4DF	1	614	88	MALE	Stage I/II	3.37283
TCGA-55-A4DG	0	608	71	MALE	Stage I/II	2.47375
TCGA-55-A57B	0	546	80	FEMALE	Stage I/II	2.80195
TCGA-64-1676	0	1728	58	MALE	Stage I/II	2.86517
TCGA-64-1681	1	1167	61	FEMALE	Stage I/II	2.83954
TCGA-67-3770	0	610	70	FEMALE	Stage I/II	2.50821
TCGA-67-3771	0	610	77	FEMALE	Stage I/II	3.22306
TCGA-67-6216	0	141	57	FEMALE	Stage I/II	3.08852
TCGA-69-7763	0	690	69	MALE	Stage I/II	2.82104
TCGA-69-7764	0	414	75	MALE	Stage I/II	2.50946
TCGA-69-8255	0	129	71	MALE	Stage I/II	3.16288
TCGA-73-4662	0	2515	65	FEMALE	Stage I/II	2.95356
TCGA-73-7498	0	1189	58	FEMALE	Stage I/II	2.51327
TCGA-78-7159	0	1974	60	FEMALE	Stage I/II	3.04675
TCGA-78-7162	1	3169	75	MALE	Stage I/II	2.66019
TCGA-78-8655	0	2360	77	FEMALE	Stage I/II	3.01455
TCGA-83-5908	0	824	59	FEMALE	Stage I/II	3.37685
TCGA-86-7953	0	997	69	FEMALE	Stage I/II	3.47948
TCGA-86-8076	0	993	42	MALE	Stage I/II	2.72083
TCGA-86-8668	0	423	61	FEMALE	Stage I/II	2.97898
TCGA-86-8669	0	938	64	MALE	Stage I/II	2.75343
TCGA-86-A456	0	896	78	FEMALE	Stage I/II	2.34258
TCGA-91-6828	0	323	70	MALE	Stage I/II	2.97944
TCGA-91-6835	0	79	81	FEMALE	Stage I/II	3.0159
TCGA-91-6840	0	372	59	FEMALE	Stage I/II	3.1854
TCGA-91-8497	1	434	75	FEMALE	Stage I/II	2.51454
TCGA-91-8499	0	36	76	FEMALE	Stage I/II	2.87473
TCGA-93-7347	0	683	76	FEMALE	Stage I/II	2.82869
TCGA-93-7348	0	531	75	FEMALE	Stage I/II	3.01771
TCGA-93-A4JO	1	33	70	MALE	Stage I/II	2.66575
TCGA-93-A4JQ	0	526	49	MALE	Stage I/II	2.95602
TCGA-95-7043	1	503	63	FEMALE	Stage I/II	2.35748
TCGA-95-7944	0	377	71	MALE	Stage I/II	3.15458
TCGA-95-7947	0	477	67	MALE	Stage I/II	3.0383
TCGA-95-8039	0	830	72	MALE	Stage I/II	2.94115
TCGA-97-7546	0	1285	76	FEMALE	Stage I/II	2.85541
TCGA-97-7553	0	1870	58	FEMALE	Stage I/II	2.84376
TCGA-97-7938	1	18	76	FEMALE	Stage I/II	2.85174
TCGA-97-7941	0	484	72	FEMALE	Stage I/II	2.63474
TCGA-97-8179	0	435	72	MALE	Stage I/II	2.8102
TCGA-97-A4M1	0	601	52	FEMALE	Stage I/II	2.41414
TCGA-97-A4M2	0	624	66	MALE	Stage I/II	2.44291
TCGA-97-A4M3	0	540	69	FEMALE	Stage I/II	2.73319
TCGA-97-A4M5	0	634	83	MALE	Stage I/II	2.8751
TCGA-97-A4M6	0	568	45	FEMALE	Stage I/II	2.69601
TCGA-97-A4M7	0	629	74	MALE	Stage I/II	2.92003
TCGA-99-8028	0	1118	50	FEMALE	Stage I/II	2.56897
TCGA-99-8032	0	44	61	MALE	Stage I/II	2.93748
TCGA-99-AA5R	0	658	70	FEMALE	Stage I/II	2.26617
TCGA-J2-A4AD	1	550	61	FEMALE	Stage I/II	2.97304
TCGA-J2-A4AE	0	1079	77	FEMALE	Stage I/II	2.42428
TCGA-J2-A4AG	0	988	66	FEMALE	Stage I/II	2.78617
TCGA-L4-A4E6	0	435	67	MALE	Stage I/II	2.35646
TCGA-L9-A443	1	193	63	FEMALE	Stage I/II	2.88764
TCGA-L9-A444	0	307	60	FEMALE	Stage I/II	2.70535
TCGA-MN-A4N4	0	1175	57	MALE	Stage I/II	3.07831
TCGA-MN-A4N5	0	84	63	MALE	Stage I/II	3.08727
TCGA-MP-A4TA	1	950	75	FEMALE	Stage I/II	3.07236
TCGA-MP-A4TH	0	741	70	FEMALE	Stage I/II	2.66225
TCGA-MP-A4TJ	1	339	62	FEMALE	Stage I/II	2.80039
TCGA-NJ-A4YF	0	2161	50	FEMALE	Stage I/II	2.80305
TCGA-NJ-A4YQ	0	1432	69	FEMALE	Stage I/II	3.30382
TCGA-NJ-A55R	0	603	67	MALE	Stage I/II	2.90187
TCGA-O1-A52J	1	1798	74	FEMALE	Stage I/II	2.88702
TCGA-S2-AA1A	0	513	68	FEMALE	Stage I/II	2.51542
TCGA-05-4249	0	1523	67	MALE	Stage I/II	2.99014
TCGA-05-4382	0	607	68	MALE	Stage I/II	3.07683
TCGA-05-4390	0	1126	58	FEMALE	Stage I/II	3.23296
TCGA-05-4403	0	578	76	MALE	Stage I/II	2.75923
TCGA-05-4405	0	610	74	FEMALE	Stage I/II	3.01009
TCGA-05-4417	0	455	51	FEMALE	Stage I/II	3.27182
TCGA-05-4420	0	912	41	MALE	Stage I/II	3.04334
TCGA-05-4422	0	365	68	MALE	Stage I/II	2.60344
TCGA-05-4426	0	791	71	MALE	Stage I/II	3.53716
TCGA-05-4430	0	761	59	FEMALE	Stage I/II	3.07555
TCGA-05-4433	0	730	82	MALE	Stage I/II	2.89963
TCGA-05-5715	0	62	69	FEMALE	Stage I/II	3.02011
TCGA-35-3615	0	14	57	MALE	Stage I/II	2.59587
TCGA-38-4625	0	2973	66	FEMALE	Stage I/II	2.97425
TCGA-38-4630	1	1073	75	FEMALE	Stage I/II	3.65443
TCGA-38-4631	1	354	72	FEMALE	Stage I/II	2.87442
TCGA-38-A44F	0	133	80	MALE	Stage I/II	2.45437
TCGA-44-2656	0	1429	59	MALE	Stage I/II	2.68387
TCGA-44-2657	0	1351	74	FEMALE	Stage I/II	2.62007
TCGA-44-2662	0	1280	65	MALE	Stage I/II	3.19619
TCGA-44-2666	1	97	43	MALE	Stage I/II	2.52347
TCGA-44-2668	1	761	51	MALE	Stage I/II	3.50555
TCGA-44-3917	0	1183	33	FEMALE	Stage I/II	2.13651
TCGA-44-4112	1	808	60	FEMALE	Stage I/II	3.3238
TCGA-44-5644	0	863	51	FEMALE	Stage I/II	2.76581
TCGA-44-6775	0	705	72	FEMALE	Stage I/II	3.12604
TCGA-44-6777	1	987	85	FEMALE	Stage I/II	3.18455
TCGA-44-7660	0	592	72	MALE	Stage I/II	2.78094
TCGA-44-7661	1	557	69	FEMALE	Stage I/II	3.59651
TCGA-44-7662	0	218	61	MALE	Stage I/II	3.23484
TCGA-44-7671	0	889	64	MALE	Stage I/II	3.31801
TCGA-44-8117	0	385	54	FEMALE	Stage I/II	3.01218
TCGA-44-8120	0	260	58	MALE	Stage I/II	2.98168
TCGA-44-A479	0	486	73	FEMALE	Stage I/II	2.82461
TCGA-44-A47A	0	466	78	FEMALE	Stage I/II	3.34413
TCGA-44-A47B	0	287	79	MALE	Stage I/II	3.26976
TCGA-49-4501	1	1421	67	FEMALE	Stage I/II	2.74629
TCGA-49-AAR2	0	2224	64	MALE	Stage I/II	2.36985
TCGA-50-5066	0	1442	72	MALE	Stage I/II	2.5814
TCGA-50-5931	1	434	75	FEMALE	Stage I/II	3.40555
TCGA-50-5939	1	460	85	MALE	Stage I/II	3.81917
TCGA-50-6590	1	1288	72	FEMALE	Stage I/II	3.64638
TCGA-50-6592	1	777	71	FEMALE	Stage I/II	3.26425
TCGA-50-6597	1	1268	79	FEMALE	Stage I/II	2.44045
TCGA-55-6642	0	2449	63	MALE	Stage I/II	2.94271
TCGA-55-6971	0	1400	59	FEMALE	Stage I/II	3.00495
TCGA-55-6972	1	1632	72	MALE	Stage I/II	2.55074
TCGA-55-6985	0	1233	58	FEMALE	Stage I/II	2.87481
TCGA-55-6986	0	3261	74	FEMALE	Stage I/II	3.10422
TCGA-55-7574	1	995	64	FEMALE	Stage I/II	2.9997
TCGA-55-7576	0	670	54	MALE	Stage I/II	2.78356
TCGA-55-7724	0	705	76	FEMALE	Stage I/II	2.58714
TCGA-55-7728	0	704	64	FEMALE	Stage I/II	2.26436
TCGA-55-7815	0	773	76	MALE	Stage I/II	3.16093
TCGA-55-8087	0	462	59	FEMALE	Stage I/II	2.84754
TCGA-55-8091	0	600	74	MALE	Stage I/II	3.16153
TCGA-55-8096	1	719	67	FEMALE	Stage I/II	3.05699
TCGA-55-8204	0	515	87	FEMALE	Stage I/II	2.84839
TCGA-55-8207	0	977	73	MALE	Stage I/II	2.7721
TCGA-55-8301	0	534	58	MALE	Stage I/II	3.09829
TCGA-55-8302	0	478	54	MALE	Stage I/II	2.78155
TCGA-55-8510	0	539	55	FEMALE	Stage I/II	2.87772
TCGA-55-8511	0	552	73	FEMALE	Stage I/II	3.02723
TCGA-55-8514	0	520	70	FEMALE	Stage I/II	2.41211
TCGA-55-8614	0	536	76	MALE	Stage I/II	3.31658
TCGA-55-8616	0	48	58	FEMALE	Stage I/II	2.4493
TCGA-55-A493	0	28	54	FEMALE	Stage I/II	4.20907
TCGA-55-A494	0	481	61	FEMALE	Stage I/II	3.13224
TCGA-62-A46O	1	1454	65	FEMALE	Stage I/II	3.74163
TCGA-62-A46P	1	594	65	MALE	Stage I/II	2.59471
TCGA-62-A46R	1	1725	54	FEMALE	Stage I/II	2.5193
TCGA-62-A46S	1	1653	73	MALE	Stage I/II	2.77351
TCGA-62-A46V	0	2199	78	FEMALE	Stage I/II	2.66116
TCGA-62-A470	1	1194	84	MALE	Stage I/II	2.71906
TCGA-64-5774	0	2676	60	MALE	Stage I/II	3.17487
TCGA-64-5778	0	1305	60	MALE	Stage I/II	2.6502
TCGA-64-5781	0	1559	55	FEMALE	Stage I/II	3.62559
TCGA-67-3772	0	573	82	FEMALE	Stage I/II	2.76896
TCGA-67-3773	0	427	84	FEMALE	Stage I/II	2.66993
TCGA-67-3774	0	385	73	FEMALE	Stage I/II	2.77441
TCGA-67-6215	0	174	52	FEMALE	Stage I/II	3.57333
TCGA-69-7761	0	186	84	MALE	Stage I/II	3.13499
TCGA-69-7973	0	230	42	FEMALE	Stage I/II	3.36919
TCGA-69-7979	0	408	71	FEMALE	Stage I/II	2.82076
TCGA-71-6725	0	256	48	FEMALE	Stage I/II	2.94016
TCGA-71-8520	1	210	60	FEMALE	Stage I/II	3.55016
TCGA-73-4658	1	1600	80	FEMALE	Stage I/II	3.16198
TCGA-73-7499	1	1531	81	FEMALE	Stage I/II	2.96107
TCGA-78-7143	1	4961	62	FEMALE	Stage I/II	3.20191
TCGA-78-7152	1	1215	65	MALE	Stage I/II	2.81005
TCGA-78-7153	0	3635	65	FEMALE	Stage I/II	2.8802
TCGA-78-7155	1	1171	68	MALE	Stage I/II	3.00707
TCGA-78-7163	0	7248	60	MALE	Stage I/II	2.91677
TCGA-78-7535	1	949	45	MALE	Stage I/II	2.75039
TCGA-78-7537	1	1622	72	MALE	Stage I/II	2.67604
TCGA-78-7540	1	1197	66	FEMALE	Stage I/II	2.58184
TCGA-78-7542	1	321	56	MALE	Stage I/II	3.76971
TCGA-78-7633	1	1528	67	MALE	Stage I/II	3.34621
TCGA-78-8662	1	3361	53	FEMALE	Stage I/II	2.80999
TCGA-86-7954	0	605	68	FEMALE	Stage I/II	3.41885
TCGA-86-7955	0	1072	62	MALE	Stage I/II	3.10461
TCGA-86-8073	0	740	58	MALE	Stage I/II	2.79558
TCGA-86-8075	1	694	66	FEMALE	Stage I/II	3.46089
TCGA-86-8358	0	653	44	MALE	Stage I/II	3.19909
TCGA-86-8585	0	353	57	MALE	Stage I/II	3.16465
TCGA-86-8673	0	862	61	MALE	Stage I/II	3.52895
TCGA-86-A4P7	0	415	63	FEMALE	Stage I/II	2.70331
TCGA-91-6829	1	1258	78	MALE	Stage I/II	3.45249
TCGA-91-6831	0	310	66	MALE	Stage I/II	2.92646
TCGA-91-6836	0	417	52	FEMALE	Stage I/II	3.38959
TCGA-91-6847	0	842	62	FEMALE	Stage I/II	3.29524
TCGA-91-8496	0	505	63	FEMALE	Stage I/II	2.50109
TCGA-93-8067	0	186	77	MALE	Stage I/II	3.27675
TCGA-95-7948	0	476	42	FEMALE	Stage I/II	2.77483
TCGA-97-7547	0	1965	67	FEMALE	Stage I/II	2.96449
TCGA-97-7552	0	1932	70	MALE	Stage I/II	2.69762
TCGA-97-7937	0	564	65	MALE	Stage I/II	2.74201
TCGA-97-8172	0	545	75	FEMALE	Stage I/II	2.52792
TCGA-97-8175	0	551	55	FEMALE	Stage I/II	2.98152
TCGA-97-8177	0	499	59	FEMALE	Stage I/II	2.84372
TCGA-97-A4LX	0	614	81	MALE	Stage I/II	3.18496
TCGA-97-A4M0	0	652	60	FEMALE	Stage I/II	3.14735
TCGA-L9-A8F4	0	476	64	FEMALE	Stage I/II	3.16556
TCGA-MP-A4SV	1	2620	67	MALE	Stage I/II	3.22228
TCGA-MP-A5C7	0	2248	76	FEMALE	Stage I/II	2.84502
TCGA-NJ-A4YG	0	2261	65	MALE	Stage I/II	2.85633
TCGA-NJ-A4YP	0	50	52	MALE	Stage I/II	2.96144
TCGA-NJ-A55A	0	15	76	FEMALE	Stage I/II	2.62184
TCGA-49-AAQV	1	677	63	FEMALE	Stage I/II	2.84052
TCGA-05-5428	0	670	57	MALE	Stage I/II	2.73628
TCGA-38-4627	1	1147	64	FEMALE	Stage I/II	3.25764
TCGA-44-7669	1	574	59	MALE	Stage I/II	3.10344
TCGA-44-7670	0	882	47	FEMALE	Stage I/II	3.20489
TCGA-49-6742	1	488	70	MALE	Stage I/II	3.28022
TCGA-49-6744	0	1683	64	FEMALE	Stage I/II	2.74048
TCGA-50-5055	1	1830	79	FEMALE	Stage I/II	2.63351
TCGA-53-7626	1	929	76	FEMALE	Stage I/II	2.74789
TCGA-53-A4EZ	0	1071	63	MALE	Stage I/II	2.55806
TCGA-55-6712	1	171	71	MALE	Stage I/II	3.096
TCGA-55-6978	1	176	81	MALE	Stage I/II	3.35462
TCGA-55-7907	1	343	77	MALE	Stage I/II	2.8592
TCGA-55-7910	0	1040	50	FEMALE	Stage I/II	3.12426
TCGA-55-7914	1	187	71	FEMALE	Stage I/II	2.98845
TCGA-55-8205	0	599	76	FEMALE	Stage I/II	3.37394
TCGA-55-8508	0	617	60	FEMALE	Stage I/II	3.0084
TCGA-55-A48X	0	689	63	FEMALE	Stage I/II	3.03328
TCGA-55-A48Y	0	630	69	MALE	Stage I/II	2.85663
TCGA-55-A490	1	99	78	MALE	Stage I/II	3.08701
TCGA-67-6217	0	422	73	FEMALE	Stage I/II	2.72165
TCGA-69-8253	0	426	59	FEMALE	Stage I/II	3.19262
TCGA-73-4676	1	281	45	MALE	Stage I/II	3.00639
TCGA-78-7539	0	791	75	FEMALE	Stage I/II	2.75684
TCGA-78-8640	0	7062	59	MALE	Stage I/II	2.94464
TCGA-86-6562	1	376	52	MALE	Stage I/II	3.36274
TCGA-86-6851	0	179	73	FEMALE	Stage I/II	2.91036
TCGA-86-7711	1	1046	70	MALE	Stage I/II	3.29437
TCGA-86-7713	0	1157	70	MALE	Stage I/II	3.1831
TCGA-86-8055	1	124	79	MALE	Stage I/II	3.34944
TCGA-86-8074	0	24	62	FEMALE	Stage I/II	3.45897
TCGA-86-8279	0	949	46	MALE	Stage I/II	2.94208
TCGA-86-8280	0	701	54	FEMALE	Stage I/II	2.8136
TCGA-86-8674	0	806	50	MALE	Stage I/II	3.19784
TCGA-86-A4D0	1	116	48	MALE	Stage I/II	3.15783
TCGA-91-6830	0	60	65	FEMALE	Stage I/II	3.00238
TCGA-91-A4BC	0	44	59	MALE	Stage I/II	2.69344
TCGA-91-A4BD	0	603	78	MALE	Stage I/II	2.49339
TCGA-95-7562	1	87	71	MALE	Stage I/II	3.15705
TCGA-95-8494	0	84	67	MALE	Stage I/II	3.41356
TCGA-95-A4VN	0	553	62	FEMALE	Stage I/II	3.38427
TCGA-97-8174	1	164	67	MALE	Stage I/II	2.87276
TCGA-J2-8192	0	739	65	FEMALE	Stage I/II	3.09376
TCGA-L9-A50W	1	442	75	MALE	Stage I/II	2.72803
TCGA-L9-A743	0	664	56	MALE	Stage I/II	2.92948
TCGA-L9-A7SV	0	565	69	MALE	Stage I/II	2.56291
TCGA-MN-A4N1	0	827	60	MALE	Stage I/II	2.9877
TCGA-MP-A4TE	1	896	56	MALE	Stage I/II	3.23655
TCGA-MP-A4TF	1	336	58	FEMALE	Stage I/II	3.24913
TCGA-MP-A4TI	1	429	72	MALE	Stage I/II	3.44031
TCGA-NJ-A55O	0	13	56	FEMALE	Stage I/II	2.95075
TCGA-05-4397	1	731	65	MALE	Stage I/II	3.47861
TCGA-05-4424	0	913	70	MALE	Stage I/II	3.34465
TCGA-05-4427	0	791	65	FEMALE	Stage I/II	3.13434
TCGA-05-4432	0	761	66	MALE	Stage I/II	3.06046
TCGA-05-5423	0	151	65	MALE	Stage I/II	2.76229
TCGA-05-5425	0	882	68	MALE	Stage I/II	3.38641
TCGA-38-4628	1	1492	65	FEMALE	Stage I/II	2.7921
TCGA-38-4629	1	864	68	MALE	Stage I/II	3.21851
TCGA-44-2659	0	1367	65	FEMALE	Stage I/II	2.46057
TCGA-44-2665	0	1301	55	FEMALE	Stage I/II	3.4866
TCGA-44-6146	0	728	64	MALE	Stage I/II	2.58584
TCGA-44-6779	1	500	50	FEMALE	Stage I/II	3.96226
TCGA-44-7667	0	1097	49	FEMALE	Stage I/II	3.28751
TCGA-44-8119	0	285	73	MALE	Stage I/II	3.04204
TCGA-49-4505	1	428	61	FEMALE	Stage I/II	2.78339
TCGA-49-4506	1	999	68	FEMALE	Stage I/II	3.54522
TCGA-49-4510	1	896	51	FEMALE	Stage I/II	2.46401
TCGA-49-6767	0	677	46	FEMALE	Stage I/II	3.50497
TCGA-49-AAR3	0	1893	69	MALE	Stage I/II	3.12526
TCGA-49-AAR9	1	260	61	MALE	Stage I/II	3.90998
TCGA-50-5068	1	1499	59	FEMALE	Stage I/II	2.43977
TCGA-50-5932	1	1235	75	MALE	Stage I/II	3.37897
TCGA-50-8459	0	1119	68	MALE	Stage I/II	2.89984
TCGA-55-1596	0	2065	55	MALE	Stage I/II	3.26439
TCGA-55-6975	1	118	61	MALE	Stage I/II	3.41485
TCGA-55-6979	1	237	59	FEMALE	Stage I/II	2.88026
TCGA-55-6982	1	995	79	FEMALE	Stage I/II	3.18261
TCGA-55-6983	0	2823	81	MALE	Stage I/II	2.99016
TCGA-55-6984	1	760	71	FEMALE	Stage I/II	3.01227
TCGA-55-7284	1	243	74	MALE	Stage I/II	2.53804
TCGA-55-7994	0	603	81	MALE	Stage I/II	3.20499
TCGA-55-8092	1	154	75	MALE	Stage I/II	2.64427
TCGA-55-8506	0	11	62	FEMALE	Stage I/II	3.21585
TCGA-55-8513	0	791	77	FEMALE	Stage I/II	2.61821
TCGA-55-8619	0	416	72	FEMALE	Stage I/II	2.61965
TCGA-62-8395	0	1216	80	FEMALE	Stage I/II	2.73037
TCGA-62-8397	0	1289	70	FEMALE	Stage I/II	2.50808
TCGA-62-A471	0	1246	64	MALE	Stage I/II	3.52587
TCGA-62-A472	0	910	70	MALE	Stage I/II	3.0717
TCGA-64-5815	0	866	74	MALE	Stage I/II	3.29759
TCGA-69-7760	0	202	73	MALE	Stage I/II	2.70918
TCGA-69-7978	0	134	59	MALE	Stage I/II	3.36187
TCGA-69-8453	0	813	77	MALE	Stage I/II	2.7025
TCGA-69-A59K	0	591	60	FEMALE	Stage I/II	2.70937
TCGA-73-4668	0	467	66	FEMALE	Stage I/II	3.34135
TCGA-73-A9RS	1	340	41	MALE	Stage I/II	3.1843
TCGA-78-7147	1	586	67	FEMALE	Stage I/II	3.12228
TCGA-78-7148	1	626	71	MALE	Stage I/II	3.40074
TCGA-78-7150	1	666	59	MALE	Stage I/II	3.80149
TCGA-78-7161	1	291	69	FEMALE	Stage I/II	2.68446
TCGA-78-7166	1	258	84	MALE	Stage I/II	2.55615
TCGA-78-8648	1	1209	58	FEMALE	Stage I/II	2.80556
TCGA-78-8660	1	321	69	MALE	Stage I/II	3.22483
TCGA-86-8054	0	1148	61	MALE	Stage I/II	3.18727
TCGA-86-8278	0	944	63	FEMALE	Stage I/II	3.35317
TCGA-86-8671	0	839	72	FEMALE	Stage I/II	2.81419
TCGA-86-8672	1	19	59	MALE	Stage I/II	3.14349
TCGA-86-A4JF	1	737	56	MALE	Stage I/II	3.39244
TCGA-91-7771	0	492	62	MALE	Stage I/II	2.81389
TCGA-95-7039	0	1272	54	FEMALE	Stage I/II	2.84209
TCGA-95-7567	0	568	61	MALE	Stage I/II	3.1851
TCGA-J2-8194	0	724	69	FEMALE	Stage I/II	3.01499
TCGA-MP-A4SW	1	1778	53	MALE	Stage I/II	2.93754
TCGA-MP-A4SY	1	1501	61	MALE	Stage I/II	3.08394
TCGA-MP-A4T4	1	2617	68	FEMALE	Stage I/II	2.94946
TCGA-MP-A4TK	1	582	56	FEMALE	Stage I/II	3.18685
TCGA-05-4250	1	121	79	FEMALE	Stage III/IV	3.25026
TCGA-05-4384	0	426	66	MALE	Stage III/IV	2.76578
TCGA-05-4418	1	274	69	MALE	Stage III/IV	3.21332
TCGA-05-5420	0	457	67	MALE	Stage III/IV	2.58151
TCGA-05-5429	1	275	60	MALE	Stage III/IV	3.14255
TCGA-35-5375	0	264	61	MALE	Stage III/IV	2.85385
TCGA-38-6178	0	448	70	FEMALE	Stage III/IV	3.22653
TCGA-44-3396	0	1130	74	FEMALE	Stage III/IV	2.82133
TCGA-44-5643	0	1013	53	MALE	Stage III/IV	2.87586
TCGA-44-6774	0	658	56	FEMALE	Stage III/IV	3.17632
TCGA-49-4490	1	385	45	FEMALE	Stage III/IV	2.88804
TCGA-49-4494	1	1081	77	MALE	Stage III/IV	3.08362
TCGA-49-4507	1	268	73	FEMALE	Stage III/IV	3.26203
TCGA-49-4512	1	905	69	FEMALE	Stage III/IV	2.5564
TCGA-49-6743	0	1621	81	FEMALE	Stage III/IV	3.61687
TCGA-49-6745	0	522	82	MALE	Stage III/IV	3.21377
TCGA-49-6761	0	354	68	FEMALE	Stage III/IV	2.76675
TCGA-49-AAR4	1	879	51	MALE	Stage III/IV	2.78857
TCGA-50-5051	1	478	42	FEMALE	Stage III/IV	2.94615
TCGA-50-5072	1	250	74	MALE	Stage III/IV	3.46957
TCGA-50-5930	1	282	47	MALE	Stage III/IV	3.06108
TCGA-50-5936	1	257	58	MALE	Stage III/IV	3.43375
TCGA-50-5941	0	1474	55	FEMALE	Stage III/IV	2.97729
TCGA-50-6593	1	336	49	FEMALE	Stage III/IV	3.10586
TCGA-50-6594	1	370	79	FEMALE	Stage III/IV	3.24364
TCGA-50-6595	1	189	74	FEMALE	Stage III/IV	3.82562
TCGA-55-1594	0	1178	68	MALE	Stage III/IV	3.12088
TCGA-55-6970	1	464	67	FEMALE	Stage III/IV	3.2082
TCGA-55-6981	1	1379	53	FEMALE	Stage III/IV	3.40702
TCGA-55-7227	1	952	77	MALE	Stage III/IV	3.13709
TCGA-55-7283	0	609	76	FEMALE	Stage III/IV	2.86885
TCGA-55-7727	0	119	70	MALE	Stage III/IV	2.86116
TCGA-55-8505	0	440	62	MALE	Stage III/IV	3.25795
TCGA-55-8615	0	446	67	MALE	Stage III/IV	2.94451
TCGA-62-8398	1	444	55	MALE	Stage III/IV	3.24838
TCGA-62-8399	0	2696	62	MALE	Stage III/IV	2.98554
TCGA-62-8402	1	1498	73	FEMALE	Stage III/IV	3.05212
TCGA-62-A46Y	1	414	70	FEMALE	Stage III/IV	2.98842
TCGA-64-1677	1	628	77	FEMALE	Stage III/IV	2.89859
TCGA-64-1679	0	2488	58	FEMALE	Stage III/IV	3.63971
TCGA-64-5775	1	62	71	MALE	Stage III/IV	3.3795
TCGA-64-5779	0	864	61	MALE	Stage III/IV	3.06602
TCGA-69-7974	0	184	54	FEMALE	Stage III/IV	3.0988
TCGA-73-4659	1	711	66	MALE	Stage III/IV	3.43125
TCGA-73-4675	1	922	59	MALE	Stage III/IV	2.95398
TCGA-78-7146	1	173	71	FEMALE	Stage III/IV	3.7404
TCGA-78-7154	1	593	72	MALE	Stage III/IV	3.15801
TCGA-78-7220	1	807	53	FEMALE	Stage III/IV	3.24066
TCGA-78-7536	1	244	69	MALE	Stage III/IV	3.35043
TCGA-86-7714	1	625	61	FEMALE	Stage III/IV	3.15216
TCGA-86-8056	0	139	63	FEMALE	Stage III/IV	2.76952
TCGA-86-8359	1	444	52	MALE	Stage III/IV	3.38686
TCGA-86-A4P8	0	805	59	FEMALE	Stage III/IV	2.31619
TCGA-91-6848	0	224	59	MALE	Stage III/IV	3.84364
TCGA-91-6849	0	35	75	FEMALE	Stage III/IV	2.76697
TCGA-95-A4VK	0	651	74	FEMALE	Stage III/IV	2.62162
TCGA-95-A4VP	0	605	66	FEMALE	Stage III/IV	2.71129
TCGA-97-7554	0	775	83	FEMALE	Stage III/IV	2.98876
TCGA-97-8176	1	468	63	MALE	Stage III/IV	3.36884
TCGA-97-8547	0	657	78	FEMALE	Stage III/IV	3.13103
TCGA-99-7458	0	747	74	FEMALE	Stage III/IV	3.01954
TCGA-99-8025	0	1060	72	FEMALE	Stage III/IV	2.70947
TCGA-MP-A4T6	1	1790	76	FEMALE	Stage III/IV	2.65626
TCGA-MP-A4T8	1	161	68	MALE	Stage III/IV	3.09487
TCGA-MP-A4T9	1	1265	54	FEMALE	Stage III/IV	2.86955
TCGA-MP-A4TC	1	74	77	MALE	Stage III/IV	3.50299
TCGA-MP-A4TD	1	307	71	MALE	Stage III/IV	2.70017
TCGA-NJ-A4YI	1	4	87	FEMALE	Stage III/IV	3.35251
TCGA-NJ-A7XG	0	617	49	MALE	Stage III/IV	3.02106
TCGA-05-4396	1	303	76	MALE	Stage III/IV	3.32015
TCGA-05-4398	0	1431	47	FEMALE	Stage III/IV	3.52083
TCGA-05-4415	1	91	57	MALE	Stage III/IV	4.69107
TCGA-50-5044	1	624	72	FEMALE	Stage III/IV	3.47472
TCGA-50-5933	1	2393	72	MALE	Stage III/IV	3.15631
TCGA-53-7813	0	424	51	FEMALE	Stage III/IV	2.85058
TCGA-55-A48Z	0	651	60	FEMALE	Stage III/IV	3.18852
TCGA-62-8394	1	139	65	FEMALE	Stage III/IV	3.13058
TCGA-78-7149	0	3940	71	MALE	Stage III/IV	2.75099
TCGA-78-7158	1	179	59	FEMALE	Stage III/IV	3.20765
TCGA-05-4402	1	244	57	FEMALE	Stage III/IV	3.18121
TCGA-05-4425	0	669	70	FEMALE	Stage III/IV	3.08555
TCGA-05-4434	1	457	67	FEMALE	Stage III/IV	3.5204
TCGA-38-4632	1	1357	42	MALE	Stage III/IV	3.04349
TCGA-50-6591	1	119	63	FEMALE	Stage III/IV	3.81412
TCGA-53-7624	1	1043	40	FEMALE	Stage III/IV	3.28049
TCGA-55-6968	1	1293	61	MALE	Stage III/IV	3.16572
TCGA-55-7816	1	468	49	FEMALE	Stage III/IV	2.77051
TCGA-55-8094	0	541	51	MALE	Stage III/IV	3.02877
TCGA-55-8512	1	607	41	MALE	Stage III/IV	2.41994
TCGA-55-8620	1	375	60	MALE	Stage III/IV	2.73789
TCGA-64-1680	0	1126	63	MALE	Stage III/IV	2.80036
TCGA-73-4666	0	800	52	FEMALE	Stage III/IV	3.17931
TCGA-73-4670	0	131	69	FEMALE	Stage III/IV	3.269
TCGA-78-7145	1	826	52	FEMALE	Stage III/IV	3.34185
TCGA-78-7156	1	976	62	MALE	Stage III/IV	2.70455
TCGA-78-7160	1	697	61	MALE	Stage III/IV	3.10022
TCGA-78-7167	1	2681	77	MALE	Stage III/IV	2.63886
TCGA-86-7701	0	947	66	MALE	Stage III/IV	3.06045
TCGA-93-A4JN	0	718	71	MALE	Stage III/IV	3.11636
TCGA-93-A4JP	0	578	64	MALE	Stage III/IV	2.63184
TCGA-97-8171	0	568	81	MALE	Stage III/IV	2.7961
TCGA-99-8033	1	656	74	FEMALE	Stage III/IV	3.45329
TCGA-L9-A5IP	1	58	40	FEMALE	Stage III/IV	4.51586
TCGA-MP-A4T7	1	167	75	FEMALE	Stage III/IV	2.83277
