# Supplementary material for: Vesicle-mediated transport-related genes are prognostic predictors and are associated with tumor immunity in lung adenocarcinoma
Source: Front Immunol. 2022 Nov 29;13:1034992. doi: 10.3389/fimmu.2022.1034992 (PMC9745133; doi:10.3389/fimmu.2022.1034992)
Supplement: Supplementary Table 2 — Vesicle-mediated transport-related genes. [file Table_2.xlsx]

## Sheet: Sheet1
Original	NCBI (Entrez)	Gene
Member	Gene Id	Symbol
ENSG00000001626	1080	CFTR
ENSG00000003056	4074	M6PR
ENSG00000003393	57679	ALS2
ENSG00000004059	381	ARF5
ENSG00000004975	1856	DVL2
ENSG00000005243	51226	COPZ2
ENSG00000006125	163	AP2B1
ENSG00000006451	5898	RALA
ENSG00000007168	5048	PAFAH1B1
ENSG00000007255	79090	TRAPPC6A
ENSG00000008256	9265	CYTH3
ENSG00000009844	51534	VTA1
ENSG00000010327	23166	STAB1
ENSG00000010610	920	CD4
ENSG00000011405	5286	PIK3C2A
ENSG00000011454	23637	RABGAP1
ENSG00000019169	8685	MARCO
ENSG00000029534	286	ANK1
ENSG00000029725	9135	RABEP1
ENSG00000034713	11345	GABARAPL2
ENSG00000038945	4481	MSR1
ENSG00000041353	5874	RAB27B
ENSG00000042753	1175	AP2S1
ENSG00000047579	84062	DTNBP1
ENSG00000049245	9341	VAMP3
ENSG00000053501	55850	USE1
ENSG00000054116	27095	TRAPPC3
ENSG00000054523	23095	KIF1B
ENSG00000057608	2665	GDI2
ENSG00000063245	29924	EPN1
ENSG00000065609	9892	SNAP91
ENSG00000065882	23216	TBC1D1
ENSG00000066455	9950	GOLGA5
ENSG00000066735	26153	KIF26A
ENSG00000067715	6857	SYT1
ENSG00000068354	4943	TBC1D25
ENSG00000068796	3796	KIF2A
ENSG00000069974	5873	RAB27A
ENSG00000070182	6710	SPTB
ENSG00000070367	10640	EXOC5
ENSG00000070371	8218	CLTCL1
ENSG00000072134	22905	EPN2
ENSG00000072274	7037	TFRC
ENSG00000072958	8907	AP1M1
ENSG00000073060	949	SCARB1
ENSG00000073921	8301	PICALM
ENSG00000073969	4905	NSF
ENSG00000074319	7251	TSG101
ENSG00000074660	8578	SCARF1
ENSG00000074695	3998	LMAN1
ENSG00000075624	60	ACTB
ENSG00000075785	7879	RAB7A
ENSG00000075886	113457	TUBA3D
ENSG00000075945	22920	KIFAP3
ENSG00000076554	7163	TPD52
ENSG00000077380	1781	DYNC1I2
ENSG00000077549	832	CAPZB
ENSG00000078053	273	AMPH
ENSG00000078269	8871	SYNJ2
ENSG00000079462	5050	PAFAH1B3
ENSG00000079616	3835	KIF22
ENSG00000079805	1785	DNM2
ENSG00000080371	23011	RAB21
ENSG00000080824	3320	HSP90AA1
ENSG00000081014	23431	AP4E1
ENSG00000081479	4036	LRP2
ENSG00000083937	25978	CHMP2B
ENSG00000084674	338	APOB
ENSG00000084731	3797	KIF3C
ENSG00000084733	10890	RAB10
ENSG00000085063	966	CD59
ENSG00000085733	2017	CTTN
ENSG00000085832	2060	EPS15
ENSG00000086065	51510	CHMP5
ENSG00000086598	10959	TMED2
ENSG00000086827	9183	ZW10
ENSG00000087086	2512	FTL
ENSG00000088727	64147	KIF9
ENSG00000088986	8655	DYNLL1
ENSG00000089006	27131	SNX5
ENSG00000089177	55614	KIF16B
ENSG00000089818	25977	NECAP1
ENSG00000090889	24137	KIF4A
ENSG00000090989	55763	EXOC1
ENSG00000091513	7018	TF
ENSG00000092108	23256	SCFD1
ENSG00000092531	8773	SNAP23
ENSG00000093183	9117	SEC22C
ENSG00000095139	372	ARCN1
ENSG00000095383	55357	TBC1D2
ENSG00000099246	22931	RAB18
ENSG00000099940	9342	SNAP29
ENSG00000099992	83874	TBC1D10A
ENSG00000100055	27128	CYTH4
ENSG00000100077	157	GRK3
ENSG00000100083	26088	GGA1
ENSG00000100099	89781	HPS4
ENSG00000100196	11015	KDELR3
ENSG00000100228	9609	RAB36
ENSG00000100241	6305	SBF1
ENSG00000100266	11252	PACSIN2
ENSG00000100280	162	AP1B1
ENSG00000100342	8542	APOL1
ENSG00000100345	4627	MYH9
ENSG00000100478	11154	AP4S1
ENSG00000100528	10175	CNIH1
ENSG00000100599	79890	RIN3
ENSG00000100815	9321	TRIP11
ENSG00000100934	10484	SEC23A
ENSG00000101160	1522	CTSZ
ENSG00000101162	81027	TUBB1
ENSG00000101199	55738	ARFGAP1
ENSG00000101200	551	AVP
ENSG00000101246	10139	ARFRP1
ENSG00000101350	9371	KIF3B
ENSG00000101421	128866	CHMP4B
ENSG00000103051	25839	COG4
ENSG00000103111	22879	MON1B
ENSG00000103197	7249	TSC2
ENSG00000103365	23062	GGA2
ENSG00000103496	6810	STX4
ENSG00000103769	8766	RAB11A
ENSG00000104067	7082	TJP1
ENSG00000104164	26258	BLOC1S6
ENSG00000104671	10671	DCTN6
ENSG00000104833	10382	TUBB4A
ENSG00000104892	147700	KLC3
ENSG00000104915	8677	STX10
ENSG00000104946	79735	TBC1D17
ENSG00000105063	22870	PPP6R1
ENSG00000105186	84079	ANKRD27
ENSG00000105221	208	AKT2
ENSG00000105339	22898	DENND3
ENSG00000105355	10226	PLIN3
ENSG00000105402	8775	NAPA
ENSG00000105438	10945	KDELR1
ENSG00000105443	9266	CYTH2
ENSG00000105612	1777	DNASE2
ENSG00000105649	5864	RAB3A
ENSG00000105669	11316	COPE
ENSG00000105829	10282	BET1
ENSG00000106299	8976	WASL
ENSG00000106367	1174	AP1S1
ENSG00000106617	51422	PRKAG2
ENSG00000106636	10652	YKT6
ENSG00000106927	259	AMBP
ENSG00000106976	1759	DNM1
ENSG00000107021	54662	TBC1D13
ENSG00000107036	57589	RIC1
ENSG00000107185	9827	RGP1
ENSG00000107295	6456	SH3GL2
ENSG00000107521	3257	HPS1
ENSG00000107651	11196	SEC23IP
ENSG00000107862	8729	GBF1
ENSG00000108433	9570	GOSR2
ENSG00000108582	1362	CPD
ENSG00000108587	9527	GOSR1
ENSG00000108669	9267	CYTH1
ENSG00000108774	5878	RAB5C
ENSG00000108821	1277	COL1A1
ENSG00000108953	7531	YWHAE
ENSG00000109321	374	AREG
ENSG00000109686	152503	SH3D19
ENSG00000109861	1075	CTSC
ENSG00000109971	3312	HSPA8
ENSG00000110075	55291	PPP6R3
ENSG00000110169	3263	HPX
ENSG00000110195	2348	FOLR1
ENSG00000110395	867	CBL
ENSG00000110514	8567	MADD
ENSG00000111229	10094	ARPC3
ENSG00000111481	22818	COPZ1
ENSG00000111540	5869	RAB5B
ENSG00000111652	50813	COPS7A
ENSG00000111725	5564	PRKAB1
ENSG00000111731	9847	C2CD5
ENSG00000111737	11021	RAB35
ENSG00000111885	4121	MAN1A1
ENSG00000111907	7164	TPD52L1
ENSG00000112685	55770	EXOC2
ENSG00000112893	4124	MAN2A1
ENSG00000112984	10112	KIF20A
ENSG00000113070	1839	HBEGF
ENSG00000113140	6678	SPARC
ENSG00000113282	9685	CLINT1
ENSG00000113441	4012	LNPEP
ENSG00000113597	80006	TRAPPC13
ENSG00000113615	10802	SEC24A
ENSG00000113734	662	BNIP1
ENSG00000114251	7474	WNT5A
ENSG00000114270	1294	COL7A1
ENSG00000114354	10342	TFG
ENSG00000114745	64689	GORASP1
ENSG00000114988	81562	LMAN2L
ENSG00000115091	10096	ACTR3
ENSG00000115145	10254	STAM2
ENSG00000115306	6711	SPTBN1
ENSG00000115353	6869	TACR1
ENSG00000115561	51652	CHMP3
ENSG00000115592	53632	PRKAG3
ENSG00000115839	22930	RAB3GAP1
ENSG00000115977	22848	AAK1
ENSG00000116266	6814	STXBP3
ENSG00000116489	829	CAPZA1
ENSG00000116675	9829	DNAJC6
ENSG00000116711	5321	PLA2G4A
ENSG00000116852	23046	KIF21B
ENSG00000116903	149371	EXOC8
ENSG00000117020	10000	AKT3
ENSG00000117533	8674	VAMP4
ENSG00000117643	57134	MAN1C1
ENSG00000118004	78989	COLEC11
ENSG00000118137	335	APOA1
ENSG00000118473	84251	SGIP1
ENSG00000118508	10981	RAB32
ENSG00000118640	8673	VAMP8
ENSG00000118873	25782	RAB3GAP2
ENSG00000119396	51552	RAB14
ENSG00000119414	5537	PPP6C
ENSG00000119522	57706	DENND1A
ENSG00000119541	9525	VPS4B
ENSG00000119729	23433	RHOQ
ENSG00000120341	89866	SEC16B
ENSG00000120694	10808	HSPH1
ENSG00000120805	400	ARL1
ENSG00000121022	10987	COPS5
ENSG00000121542	26984	SEC22A
ENSG00000121621	81930	KIF18A
ENSG00000121634	2703	GJA8
ENSG00000121742	10804	GJB6
ENSG00000121743	2700	GJA3
ENSG00000121749	64786	TBC1D15
ENSG00000122126	4952	OCRL
ENSG00000122218	1314	COPA
ENSG00000122674	51622	CCZ1
ENSG00000122705	1211	CLTA
ENSG00000123240	10133	OPTN
ENSG00000123384	4035	LRP1
ENSG00000123416	10376	TUBA1B
ENSG00000123570	51209	RAB9B
ENSG00000123595	9367	RAB9A
ENSG00000123892	23682	RAB38
ENSG00000124222	8675	STX16
ENSG00000124333	6845	VAMP7
ENSG00000124507	29993	PACSIN1
ENSG00000124882	2069	EREG
ENSG00000125337	3834	KIF25
ENSG00000125447	23163	GGA3
ENSG00000125733	9322	TRIP10
ENSG00000125814	63908	NAPB
ENSG00000125875	128637	TBC1D20
ENSG00000126062	11070	TMEM115
ENSG00000126214	3831	KLC1
ENSG00000126895	554	AVPR2
ENSG00000127241	5648	MASP1
ENSG00000127328	117177	RAB3IP
ENSG00000127527	58513	EPS15L1
ENSG00000127824	7277	TUBA4A
ENSG00000127946	3092	HIP1
ENSG00000128245	7533	YWHAH
ENSG00000129083	1315	COPB1
ENSG00000129250	10749	KIF1C
ENSG00000129354	10053	AP1M2
ENSG00000129559	4738	NEDD8
ENSG00000130164	3949	LDLR
ENSG00000130203	348	APOE
ENSG00000130294	547	KIF1A
ENSG00000130340	51429	SNX9
ENSG00000130475	23149	FCHO1
ENSG00000130724	27243	CHMP2A
ENSG00000130787	9026	HIP1R
ENSG00000131233	81025	GJA9
ENSG00000131437	11127	KIF3A
ENSG00000131475	84313	VPS25
ENSG00000131558	60412	EXOC4
ENSG00000131791	5565	PRKAB2
ENSG00000131966	55860	ACTR10
ENSG00000132254	23647	ARFIP2
ENSG00000132405	57533	TBC1D14
ENSG00000132465	3512	JCHAIN
ENSG00000132612	27183	VPS4A
ENSG00000132669	54453	RIN2
ENSG00000132718	23208	SYT11
ENSG00000132842	8546	AP3B1
ENSG00000132912	51164	DCTN4
ENSG00000133103	57511	COG6
ENSG00000133138	54885	TBC1D8B
ENSG00000133812	81846	SBF2
ENSG00000134243	6272	SORT1
ENSG00000134262	10717	AP4B1
ENSG00000134265	8774	NAPG
ENSG00000134287	377	ARF3
ENSG00000134308	10971	YWHAQ
ENSG00000134594	9363	RAB33A
ENSG00000134644	9698	PUM1
ENSG00000134871	1284	COL4A2
ENSG00000134970	51014	TMED7
ENSG00000135018	29979	UBQLN1
ENSG00000135040	60560	NAA35
ENSG00000135218	948	CD36
ENSG00000135249	60561	RINT1
ENSG00000135355	84694	GJA10
ENSG00000135441	2647	BLOC1S1
ENSG00000135597	85021	REPS1
ENSG00000135677	2799	GNS
ENSG00000135720	1783	DYNC1LI2
ENSG00000135775	22796	COG2
ENSG00000135823	10228	STX6
ENSG00000135968	9648	GCC2
ENSG00000136011	55576	STAB2
ENSG00000136100	51028	VPS36
ENSG00000136111	9882	TBC1D4
ENSG00000136152	83548	COG3
ENSG00000136238	5879	RAC1
ENSG00000136240	11014	KDELR2
ENSG00000136631	11311	VPS45
ENSG00000136717	274	BIN1
ENSG00000136738	8027	STAM
ENSG00000136816	27348	TOR1B
ENSG00000136827	1861	TOR1A
ENSG00000136856	29988	SLC2A8
ENSG00000136874	55014	STX17
ENSG00000136883	113220	KIF12
ENSG00000136933	10244	RABEPK
ENSG00000136935	2800	GOLGA1
ENSG00000137100	11258	DCTN3
ENSG00000137145	55667	DENND4C
ENSG00000137171	89953	KLC4
ENSG00000137261	9856	KIAA0319
ENSG00000137267	7280	TUBB2A
ENSG00000137285	347733	TUBB2B
ENSG00000137486	408	ARRB1
ENSG00000137502	27314	RAB30
ENSG00000137807	9493	KIF23
ENSG00000137877	51332	SPTBN5
ENSG00000137942	54874	FNBP1L
ENSG00000138069	5861	RAB1A
ENSG00000138071	10097	ACTR2
ENSG00000138073	10113	PREB
ENSG00000138107	10121	ACTR1A
ENSG00000138160	3832	KIF11
ENSG00000138182	9585	KIF20B
ENSG00000138190	54536	EXOC6
ENSG00000138663	51138	COPS4
ENSG00000138674	22872	SEC31A
ENSG00000138760	950	SCARB2
ENSG00000138768	8615	USO1
ENSG00000138778	1062	CENPE
ENSG00000138798	1950	EGF
ENSG00000138802	10427	SEC24B
ENSG00000139116	55605	KIF21A
ENSG00000139722	79720	VPS37B
ENSG00000139977	122830	NAA30
ENSG00000140022	85439	STON2
ENSG00000140506	79748	LMAN1L
ENSG00000140600	6457	SH3GL3
ENSG00000140941	81631	MAP1LC3B
ENSG00000141030	8533	COPS3
ENSG00000141200	84643	KIF2B
ENSG00000141252	55275	VPS53
ENSG00000141367	1213	CLTC
ENSG00000141429	2589	GALNT1
ENSG00000141480	409	ARRB2
ENSG00000141551	1453	CSNK1D
ENSG00000141971	93343	MVB12A
ENSG00000141985	6455	SH3GL1
ENSG00000142192	351	APP
ENSG00000142208	207	AKT1
ENSG00000142765	84958	SYTL1
ENSG00000142945	11004	KIF2C
ENSG00000143545	5872	RAB13
ENSG00000143553	23557	SNAPIN
ENSG00000143641	2590	GALNT2
ENSG00000143761	375	ARF1
ENSG00000143786	149111	CNIH3
ENSG00000143858	127833	SYT2
ENSG00000143947	6233	RPS27A
ENSG00000143952	51542	VPS54
ENSG00000144524	64708	COPS7B
ENSG00000144566	5868	RAB5A
ENSG00000144635	51143	DYNC1LI1
ENSG00000144674	2803	GOLGA4
ENSG00000144747	7110	TMF1
ENSG00000144891	185	AGTR1
ENSG00000145362	287	ANK2
ENSG00000145979	51256	TBC1D7
ENSG00000146352	134829	CLVS2
ENSG00000146574	221960	CCZ1B
ENSG00000146648	1956	EGFR
ENSG00000146966	27147	DENND2A
ENSG00000147010	30011	SH3KBP1
ENSG00000147127	347517	RAB41
ENSG00000147457	91782	CHMP7
ENSG00000148248	6836	SURF4
ENSG00000148396	9919	SEC16A
ENSG00000148429	9712	USP6NL
ENSG00000149043	90019	SYT8
ENSG00000149182	84364	ARFGAP2
ENSG00000149428	10525	HYOU1
ENSG00000149823	738	VPS51
ENSG00000150527	4253	MIA2
ENSG00000150961	9871	SEC24D
ENSG00000150991	7316	UBC
ENSG00000151150	288	ANK3
ENSG00000151532	143187	VTI1A
ENSG00000151746	636	BICD1
ENSG00000151779	51594	NBAS
ENSG00000152056	130340	AP1S3
ENSG00000152086	112714	TUBA3E
ENSG00000152291	10618	TGOLN2
ENSG00000152661	2697	GJA1
ENSG00000152700	51128	SAR1B
ENSG00000153071	1601	DAB2
ENSG00000153130	60592	SCOC
ENSG00000153339	22878	TRAPPC8
ENSG00000154305	375056	MIA3
ENSG00000154710	27342	RABGEF1
ENSG00000154917	51560	RAB6B
ENSG00000155511	2890	GRIA1
ENSG00000155961	116442	RAB39B
ENSG00000155975	137492	VPS37A
ENSG00000155980	3798	KIF5A
ENSG00000157020	6396	SEC13
ENSG00000157107	115548	FCHO2
ENSG00000157191	55707	NECAP2
ENSG00000157978	26119	LDLRAP1
ENSG00000158270	81035	COLEC12
ENSG00000158560	1780	DYNC1I1
ENSG00000158623	26958	COPG2
ENSG00000159082	8867	SYNJ1
ENSG00000159210	11267	SNF8
ENSG00000159248	57369	GJD2
ENSG00000160216	56894	AGPAT3
ENSG00000160218	7109	TRAPPC10
ENSG00000160460	57731	SPTBN4
ENSG00000160654	917	CD3G
ENSG00000160948	51160	VPS28
ENSG00000161203	1173	AP2M1
ENSG00000161800	29127	RACGAP1
ENSG00000162065	57465	TBC1D24
ENSG00000162236	6811	STX5
ENSG00000162409	5563	PRKAA2
ENSG00000162704	10092	ARPC5
ENSG00000162777	79961	DENND2D
ENSG00000162849	55083	KIF26B
ENSG00000163235	7039	TGFA
ENSG00000163283	250	ALPP
ENSG00000163466	10109	ARPC2
ENSG00000163554	6708	SPTA1
ENSG00000163631	213	ALB
ENSG00000163808	56992	KIF15
ENSG00000164077	84315	MON1A
ENSG00000164265	117156	SCGB3A2
ENSG00000164292	22836	RHOBTB3
ENSG00000164411	375519	GJB7
ENSG00000164597	10466	COG5
ENSG00000164627	221458	KIF6
ENSG00000164692	1278	COL1A2
ENSG00000164695	92421	CHMP4C
ENSG00000164924	7534	YWHAZ
ENSG00000165006	51271	UBAP1
ENSG00000165115	55582	KIF27
ENSG00000165219	26130	GAPVD1
ENSG00000165474	2706	GJB2
ENSG00000165527	382	ARF6
ENSG00000165699	7248	TSC1
ENSG00000165912	29763	PACSIN3
ENSG00000166128	51762	RAB8B
ENSG00000166200	9318	COPS2
ENSG00000166444	6764	DENND2B
ENSG00000166557	23423	TMED3
ENSG00000166598	7184	HSP90B1
ENSG00000166685	9382	COG1
ENSG00000166747	164	AP1G1
ENSG00000166847	84516	DCTN5
ENSG00000166913	7529	YWHAB
ENSG00000167110	2801	GOLGA2
ENSG00000167286	915	CD3D
ENSG00000167291	125058	TBC1D16
ENSG00000167461	4218	RAB8A
ENSG00000167515	51693	TRAPPC2L
ENSG00000167552	7846	TUBA1A
ENSG00000167553	84790	TUBA1C
ENSG00000167632	83696	TRAPPC9
ENSG00000167702	90990	KIFC2
ENSG00000167987	55048	VPS37C
ENSG00000167994	5866	RAB3IL1
ENSG00000167996	2495	FTH1
ENSG00000168079	286133	SCARA5
ENSG00000168090	10980	COPS6
ENSG00000168092	5049	PAFAH1B2
ENSG00000168118	5867	RAB4A
ENSG00000168374	378	ARF4
ENSG00000168434	91949	COG7
ENSG00000168461	11031	RAB31
ENSG00000168538	60684	TRAPPC11
ENSG00000168542	1281	COL3A1
ENSG00000168685	3575	IL7R
ENSG00000168818	53407	STX18
ENSG00000169221	26000	TBC1D10B
ENSG00000169223	10960	LMAN2
ENSG00000169252	154	ADRB2
ENSG00000169562	2705	GJB1
ENSG00000169696	79058	ASPSCR1
ENSG00000169727	2873	GPS1
ENSG00000169891	9185	REPS2
ENSG00000170027	7532	YWHAG
ENSG00000170043	58485	TRAPPC1
ENSG00000170296	11337	GABARAP
ENSG00000170315	7314	UBB
ENSG00000170348	10972	TMED10
ENSG00000170456	160518	DENND5B
ENSG00000170471	57148	RALGAPB
ENSG00000170743	143425	SYT9
ENSG00000170759	3799	KIF5B
ENSG00000171853	51112	TRAPPC12
ENSG00000172007	83452	RAB33B
ENSG00000172780	339122	RAB43
ENSG00000173020	156	GRK2
ENSG00000173213	260334	TUBB8B
ENSG00000173230	2804	GOLGB1
ENSG00000173432	6288	SAA1
ENSG00000173744	3267	AGFG1
ENSG00000173898	6712	SPTBN2
ENSG00000173905	27333	GOLIM4
ENSG00000174485	10260	DENND4A
ENSG00000174791	9610	RIN1
ENSG00000174804	8322	FZD4
ENSG00000174808	685	BTC
ENSG00000174839	201627	DENND6A
ENSG00000174871	254263	CNIH2
ENSG00000174903	81876	RAB1B
ENSG00000174996	64837	KLC2
ENSG00000175203	10540	DCTN2
ENSG00000175416	1212	CLTB
ENSG00000175463	374403	TBC1D10C
ENSG00000175582	5870	RAB6A
ENSG00000175793	2810	SFN
ENSG00000175984	163259	DENND2C
ENSG00000176014	84617	TUBB6
ENSG00000176108	79643	CHMP6
ENSG00000176428	155382	VPS37D
ENSG00000176986	9632	SEC24C
ENSG00000177169	8408	ULK1
ENSG00000177182	157807	CLVS1
ENSG00000177291	219770	GJD4
ENSG00000177575	9332	CD163
ENSG00000177879	1176	AP3S1
ENSG00000177885	2885	GRB2
ENSG00000177938	93661	CAPZA3
ENSG00000177951	51272	BET1L
ENSG00000178038	259173	ALS2CL
ENSG00000178462	79861	TUBAL3
ENSG00000178950	2580	GAK
ENSG00000178996	112574	SNX18
ENSG00000179218	811	CALR
ENSG00000179331	54734	RAB39A
ENSG00000179562	79571	GCC1
ENSG00000179954	284297	SSC5D
ENSG00000180104	11336	EXOC3
ENSG00000180398	90411	MCFD2
ENSG00000181029	126003	TRAPPC5
ENSG00000181072	1129	CHRM2
ENSG00000181704	286451	YIPF6
ENSG00000181789	22820	COPG1
ENSG00000181856	6517	SLC2A4
ENSG00000181929	5571	PRKAG1
ENSG00000182287	8905	AP1S2
ENSG00000182400	122553	TRAPPC6B
ENSG00000182473	23265	EXOC7
ENSG00000182585	255324	EPGN
ENSG00000182827	64746	ACBD3
ENSG00000182963	10052	GJC1
ENSG00000183011	84316	NAA38
ENSG00000183020	161	AP2A2
ENSG00000183153	125111	GJD3
ENSG00000183785	51807	TUBA8
ENSG00000184009	71	ACTG1
ENSG00000184014	23258	DENND5A
ENSG00000184381	8398	PLA2G6
ENSG00000184432	9276	COPB2
ENSG00000184840	54732	TMED9
ENSG00000185010	2157	F8
ENSG00000185236	9230	RAB11B
ENSG00000185359	9146	HGS
ENSG00000185963	23299	BICD2
ENSG00000186111	23396	PIP5K1C
ENSG00000186185	146909	KIF18B
ENSG00000186222	55330	BLOC1S4
ENSG00000187239	23048	FNBP1
ENSG00000187498	1282	COL4A1
ENSG00000187513	2701	GJA4
ENSG00000187714	6572	SLC18A3
ENSG00000187994	126432	RINL
ENSG00000188021	29978	UBQLN2
ENSG00000188229	10383	TUBB4B
ENSG00000188419	1121	CHM
ENSG00000188536	3040	HBA2
ENSG00000188559	57186	RALGAPA2
ENSG00000188910	2707	GJB3
ENSG00000189114	388552	BLOC1S3
ENSG00000189280	2709	GJB5
ENSG00000189433	127534	GJB4
ENSG00000196169	124602	KIF19
ENSG00000196352	1604	CD55
ENSG00000196459	6399	TRAPPC2
ENSG00000196547	4122	MAN2A2
ENSG00000196586	4646	MYO6
ENSG00000196655	51399	TRAPPC4
ENSG00000196814	89853	MVB12B
ENSG00000196961	160	AP2A1
ENSG00000197081	3482	IGF2R
ENSG00000197102	1778	DYNC1H1
ENSG00000197122	6714	SRC
ENSG00000197249	5265	SERPINA1
ENSG00000197535	4644	MYO5A
ENSG00000197694	6709	SPTAN1
ENSG00000197879	4641	MYO1C
ENSG00000197892	23303	KIF13B
ENSG00000197959	26052	DNM3
ENSG00000198033	7278	TUBA3C
ENSG00000198162	10905	MAN1A2
ENSG00000198399	50618	ITSN2
ENSG00000198612	10920	COPS8
ENSG00000198668	801	CALM1
ENSG00000198734	2153	F5
ENSG00000198835	57165	GJC2
ENSG00000198837	9909	DENND4B
ENSG00000198898	830	CAPZA2
ENSG00000203668	1122	CHML
ENSG00000203879	2664	GDI1
ENSG00000204070	90196	SYS1
ENSG00000204197	3833	KIFC1
ENSG00000204843	1639	DCTN1
ENSG00000205302	6643	SNX2
ENSG00000205593	414918	DENND6B
ENSG00000205726	6453	ITSN1
ENSG00000205744	79958	DENND1C
ENSG00000206172	3039	HBA1
ENSG00000206286	6293	VPS52
ENSG00000206418	201475	RAB12
ENSG00000206560	23243	ANKRD28
ENSG00000211598	28908	IGKV4-1
ENSG00000211599	28907	IGKV5-2
ENSG00000211625	28874	IGKV3D-20
ENSG00000211640	28778	IGLV6-57
ENSG00000211644	28820	IGLV1-51
ENSG00000211648	28822	IGLV1-47
ENSG00000211651	28823	IGLV1-44
ENSG00000211652	28776	IGLV7-43
ENSG00000211653	28825	IGLV1-40
ENSG00000211658	28791	IGLV3-27
ENSG00000211659	28793	IGLV3-25
ENSG00000211660	28813	IGLV2-23
ENSG00000211662	28796	IGLV3-21
ENSG00000211663	28797	IGLV3-19
ENSG00000211666	28815	IGLV2-14
ENSG00000211668	28816	IGLV2-11
ENSG00000211673	28809	IGLV3-1
ENSG00000211677	3538	IGLC2
ENSG00000211679	3539	IGLC3
ENSG00000211890	3494	IGHA2
ENSG00000211895	3493	IGHA1
ENSG00000211934	28474	IGHV1-2
ENSG00000211937	28457	IGHV2-5
ENSG00000211938	28452	IGHV3-7
ENSG00000211941	28450	IGHV3-11
ENSG00000211942	28449	IGHV3-13
ENSG00000211949	28442	IGHV3-23
ENSG00000211955	28434	IGHV3-33
ENSG00000211956	28395	IGHV4-34
ENSG00000211959	28394	IGHV4-39
ENSG00000211962	28465	IGHV1-46
ENSG00000211964	28424	IGHV3-48
ENSG00000211967	28420	IGHV3-53
ENSG00000211973	28461	IGHV1-69
ENSG00000213047	163486	DENND1B
ENSG00000213380	84342	COG8
ENSG00000213983	8906	AP1G2
ENSG00000220205	6844	VAMP2
ENSG00000221838	9179	AP4M1
ENSG00000221983	7311	UBA52
ENSG00000223501	6293	VPS52
ENSG00000224373	28392	IGHV4-59
ENSG00000224455	6293	VPS52
ENSG00000225590	6293	VPS52
ENSG00000226650	285643	KIF4B
ENSG00000228425	6293	VPS52
ENSG00000233450	3833	KIFC1
ENSG00000236014	6293	VPS52
ENSG00000237649	3833	KIFC1
ENSG00000239264	81567	TXNDC5
ENSG00000239571	28881	IGKV2D-30
ENSG00000239951	28912	IGKV3-20
ENSG00000239975	28896	IGKV1D-33
ENSG00000240382	28937	IGKV1-17
ENSG00000240864	28938	IGKV1-16
ENSG00000241244	28901	IGKV1D-16
ENSG00000241351	28914	IGKV3-11
ENSG00000241553	10093	ARPC4
ENSG00000241685	10552	ARPC1A
ENSG00000242076	28933	IGKV1-33
ENSG00000242247	26286	ARFGAP3
ENSG00000242371	28930	IGKV1-39
ENSG00000242534	28883	IGKV2D-28
ENSG00000243238	28919	IGKV2-30
ENSG00000243244	11037	STON1
ENSG00000243290	28940	IGKV1-12
ENSG00000243466	28299	IGKV1-5
ENSG00000243910	80086	TUBA4B
ENSG00000244116	28921	IGKV2-28
ENSG00000244437	28913	IGKV3-15
ENSG00000244734	3043	HBB
ENSG00000251039	28878	IGKV2D-40
ENSG00000251546	28893	IGKV1D-39
ENSG00000254505	29082	CHMP4A
ENSG00000254647	3630	INS
ENSG00000257017	3240	HP
ENSG00000257923	1523	CUX1
ENSG00000258947	10381	TUBB3
ENSG00000261456	347688	TUBB8
ENSG00000261701	3250	HPR
ENSG00000264364	140735	DYNLL2
ENSG00000265107	2702	GJA5
ENSG00000265808	9554	SEC22B
ENSG00000270550	28439	IGHV3-30
ENSG00000274474	7531	YWHAE
ENSG00000274575	28825	IGLV1-40
ENSG00000274576	28454	IGHV2-70
ENSG00000274611	729873	TBC1D3
ENSG00000274854	28823	IGLV1-44
ENSG00000275199	10000	AKT3
ENSG00000276262	4905	NSF
ENSG00000276336	8578	SCARF1
ENSG00000276491	28395	IGHV4-34
ENSG00000276600	338382	RAB7B
ENSG00000277318	28457	IGHV2-5
ENSG00000277401	7082	TJP1
ENSG00000278174	4905	NSF
ENSG00000278196	28817	IGLV2-8
ENSG00000278293	28776	IGLV7-43
ENSG00000278857	28903	IGKV1D-12
ENSG00000280495	51399	TRAPPC4
ENSG00000280610	56992	KIF15
ENSG00000280682	10525	HYOU1
ENSG00000280951	6836	SURF4
ENSG00000281933	28919	IGKV2-30
ENSG00000281962	28442	IGHV3-23
ENSG00000281978	28937	IGKV1-17
ENSG00000282025	28921	IGKV2-28
ENSG00000282120	28930	IGKV1-39
ENSG00000282131	28465	IGHV1-46
ENSG00000282172	28907	IGKV5-2
ENSG00000282211	28452	IGHV3-7
ENSG00000282282	28938	IGKV1-16
ENSG00000282286	28449	IGHV3-13
ENSG00000282322	28450	IGHV3-11
ENSG00000282350	28461	IGHV1-69
ENSG00000282402	28912	IGKV3-20
ENSG00000282447	28913	IGKV3-15
ENSG00000282550	28474	IGHV1-2
ENSG00000282579	28394	IGHV4-39
ENSG00000282593	28420	IGHV3-53
ENSG00000282627	28424	IGHV3-48
ENSG00000282633	3493	IGHA1
ENSG00000282691	28392	IGHV4-59
ENSG00000282694	28940	IGKV1-12
ENSG00000282777	28439	IGHV3-30
ENSG00000282801	28299	IGKV1-5
ENSG00000282811	28933	IGKV1-33
ENSG00000282823	28914	IGKV3-11
ENSG00000282895	126432	RINL
ENSG00000283883	55275	VPS53
ENSG00000285246	4738	NEDD8
ENSG00000285302	29082	CHMP4A
ENSG00000285339	51160	VPS28
ENSG00000288149	90019	SYT8
ENSG00000288174	6517	SLC2A4
ENSG00000288401	2017	CTTN
ENSG00000288435	84694	GJA10
