# Supplementary material for: Vesicle-mediated transport-related genes are prognostic predictors and are associated with tumor immunity in lung adenocarcinoma
Source: Front Immunol. 2022 Nov 29;13:1034992. doi: 10.3389/fimmu.2022.1034992 (PMC9745133; doi:10.3389/fimmu.2022.1034992)
Supplement: Supplementary Table 3 — Coefficient and p-Value of genes. [file Table_3.xlsx]

## Sheet: Sheet1
,coef,pValue
ACTB,0.000132749,0.000111978
ACTG1,0.000131808,0.000956879
ACTR2,0.002653889,0.001205395
ADRB2,-0.056865138,0.004263745
AGFG1,0.012766647,0.000386026
AP1S3,0.046229768,2.59E-08
AP2A1,0.018663731,0.000181514
AP2B1,0.003288105,0.00290015
AP2M1,0.00345247,1.32E-05
AP2S1,0.003794161,0.000462387
AP3S1,0.019350648,8.68E-07
APOL1,0.001431166,4.18E-06
ARF6,0.003126314,0.004418694
ARRB2,-0.013603925,0.007093236
BLOC1S4,0.011382351,0.005836059
CAPZA1,0.004812797,0.000340841
CAPZA2,0.001129485,0.001104726
CENPE,0.050891586,0.000225405
CHML,0.007556756,0.005294574
CLTB,0.002079972,0.001760357
CNIH1,0.008088917,0.000532893
COL4A1,0.001646336,0.000456129
COL4A2,0.001485947,0.000163738
COL7A1,0.009354307,0.006901144
COPB2,0.005260704,0.008980203
COPS2,0.01720907,0.008620579
COPS8,0.013882265,0.007265651
COPZ1,0.005036219,0.000255809
DENND1A,0.040267685,0.002767836
DENND1C,-0.024773791,0.005960854
DENND5B,0.04008289,0.001900587
DYNC1H1,0.005200135,0.004774066
DYNLL1,0.005220786,0.000236166
EGFR,0.001773352,0.00973128
EPN1,0.030301108,2.13E-05
GALNT2,0.011471767,7.32E-12
GGA2,-0.01322399,0.003681753
GJA3,0.120790778,0.000412009
GJB3,0.009190136,1.88E-09
GJB5,0.012914798,0.00238924
GOSR1,0.028856836,0.004330614
GRIA1,-0.337421403,0.002005202
HSP90AA1,0.000608677,0.000905383
IGKV4-1,-0.000123339,0.004233703
KIF11,0.011166773,0.001390493
KIF18A,0.056499299,1.29E-06
KIF20A,0.0149985,4.18E-05
KIF20B,0.03638065,0.001338326
KIF23,0.015549439,0.003122923
KIF2C,0.007087372,0.003304125
KIF4A,0.017835,5.88E-05
LMAN1,0.004811579,0.001438394
PAFAH1B2,0.010937732,0.000903541
PLIN3,0.004915298,2.46E-05
PPP6R1,0.010059031,0.001474129
RAB10,0.003135041,9.13E-05
RAB11A,0.005037705,0.006959817
RAB27B,0.006759299,0.002491564
RAB35,0.016432089,0.000468342
RAC1,0.001526349,0.000386991
RACGAP1,0.007715784,0.006005088
RALA,0.006268471,0.005240599
RIN1,0.043049296,0.00171403
SCARB1,0.006644409,0.009130809
SEC16B,1.285079816,0.007837577
SFN,0.000575596,0.002415297
SH3GL1,0.008436801,0.000770059
SNF8,0.014559108,0.003917328
STAM,0.015498822,0.006604604
SYT9,0.279647507,0.000143305
TFG,0.006464254,0.000168495
TRIP10,0.010636734,0.000673173
TUBA1B,0.001791682,0.000240566
TUBA1C,0.004883492,0.000162311
TUBA4A,0.005252004,1.35E-05
TUBAL3,0.024767176,0.009173668
TUBB6,0.009261568,3.23E-06
UBC,0.001214743,0.003951283
UBQLN1,0.008646524,0.004306079
VPS37B,0.011343985,0.009006632
VTA1,0.023377607,0.004237346
YKT6,0.005222778,9.82E-05
YWHAE,0.001436611,0.004774623
YWHAG,0.002482627,7.28E-05
YWHAZ,0.001405507,2.35E-05
