# Supplementary material for: Vesicle-mediated transport-related genes are prognostic predictors and are associated with tumor immunity in lung adenocarcinoma
Source: Front Immunol. 2022 Nov 29;13:1034992. doi: 10.3389/fimmu.2022.1034992 (PMC9745133; doi:10.3389/fimmu.2022.1034992)
Supplement: Supplementary Table 4 — The primers used in this study. [file Table_4.xlsx]

## Sheet: Sheet1
	shRNA sequences
	CNIH1	shRNA#14	CCCTCTTGGCATATCATATTT
		shRNA#56	GCTGAAGACTGATTACAAGAA
	AP3S1	shRNA#26	CTTCCTGAGATCCCAAGAAAT
		shRNA#32	GATCTAATTCAAGTATTTGTG
	qRT-PCR primers
	CNIH1	forward	CTCATCCACGCTTTCTTCTGT
		reverse	AAGAGGGGCATATTGAGACCC
	KIF20A	forward	TGCTGTCCGATGACGATGTC
		reverse	AGGTTCTTGCGTACCACAGAC
	GALNT2	forward	AAGGAGAAGTCGGTGAAGCA
		reverse	TTGAGCGTGAACTTCCACTG
	GRIA1	forward	CGAGCTTTCCCGTTGATACAT
		reverse	TCTGCCACTTGTAATGGTCAATG
	AP3S1	forward	TACCAGCCCTACAGTGAAGATAC
		reverse	ATCAGTTTGTTGTCAGATCCTCC
	GAPDH	forward	GCAAATTCCATGGCACCGT
		reverse	TCGCCCCACTTGATTTTGG
